# Supplementary material for: Biological control agent Rhizobium (=Agrobacterium) vitis strain ARK-1 suppresses expression of the essential and non-essential vir genes of tumorigenic R. vitis
Source: BMC Res Notes. 2019 Jan 3;12:1. doi: 10.1186/s13104-018-4038-6 (PMC6317203; doi:10.1186/s13104-018-4038-6)
Supplement: Supplementary file 1 — Additional file 1: Table S1. Bacterial strains used in this study. [file 13104_2018_4038_MOESM1_ESM.xlsx]

## Sheet: TABLE S1
	Table S1. Bacterial strains used in this study
	Bacterial strain		Pathogenicity	Description
	Rhizobium vitis (Ti) (= Agrobacterium vitis (Ti), A. tumefaciens biovar 3)
		VAT03-9 (=MAFF211676)a	Tumorigenic	Isolated from galled grapevines in Japan (Kawaguchi et al., 2007)
	Nonpathogenic R. vitis (=Nonpathogenic A. vitis, A. radiobacter biovar 3)
		ARK-1	Nonpathogenic	Isolated from nursery stock of grapevine in Japan; biological control agent for crown gall (Kawaguchi and Inoue, 2012)
		VAR06-30	Nonpathogenic	Isolated from nursery stock of grapevine in Japan; no biological control agent (Kawaguchi, 2011)
	a	MAFF: Ministry of Agriculture, Forestry and Fisheries, Tsukuba Ibaraki, Japan.
