# Supplementary material for: Biological control agent Rhizobium (=Agrobacterium) vitis strain ARK-1 suppresses expression of the essential and non-essential vir genes of tumorigenic R. vitis
Source: BMC Res Notes. 2019 Jan 3;12:1. doi: 10.1186/s13104-018-4038-6 (PMC6317203; doi:10.1186/s13104-018-4038-6)
Supplement: Supplementary file 2 — Additional file 2: Table S2. Experimental condition used in reverse-transcriptase quantitative real-time polymerase chain reaction (RT-qPCR) based on MIQE requirements. [file 13104_2018_4038_MOESM2_ESM.xlsx]

## Sheet: Table S2
	Table S2. Experimental condition used in reverse-transcriptase quantitative real-time polymerase chain reaction (RT-qPCR) based on MIQE requirements
	Experimental design
		Control groups	Grapevine seedlings inoculated with only tumorigenic strain VAT03-9. For the negative control, inoculation with sterile distilled water was used.
		Treatment groups	Grapevine seedlings inoculated with nonpathogenic strains (ARK-1 or VAR06-30) and the tumorigenic strain VAT03-9 at a cell ratio of 1:1
	Sample
		Type of sample	Shoot tissue
		Processing procedure	Homogenization in nitrogen liquid
		Sample storage conditions	–80oC
	RNA extraction
		Reagents	NucleoSpin RNA (Macherey-Nagel, Düren, Germary)
		Details of Dnase treatment	ReverTra Ace qPCR RT Master Mix with gDNA Remover (TOYOBO, Osaka, Japan)
		Nucleic acid quantification	Absorbance at 260nm
		Instrument	GeneQuant Pro (GE Healthcare Japan, Tokyo, Japan)
		Purity( A260/ A280)	> 1.8
		RNA integrity	Analyzed by agarose gel electrophoresis
	Reverse transcription
		Complete reaction conditions	The reaction was performed as recommended by TOYOBO (Osaka, Japan).
		Amount of RNA and reaction volume	0.1μg of RNA, 10 μl
		Priming oligonucleotide	Random primer
		Reverse transcriptase	ReverTra Ace qPCR RT Master Mix with gDNA Remover (TOYOBO)
		Temp and time	15 min at 37oC followed by 5 min at 50oC
	qPCR protocol
		Complete reaction conditions	95 oC for 10 min, followed by 50 cycles of 95 oC for 10 sec, 60 oC for 20 sec, and 72 oC for 1 sec for amplification of virD3 (according to Roche Diagnostics's procedure) 95 oC for 10 min, followed by 50 cycles of 95 oC for 10 sec, 60 oC for 30 sec for amplification of pyrG, virA and virG
		Reaction volume and amount of cDNA	20 μl reaction, 1-10 ng cDNA
		Primers, probes, and Mg and dNTP concentrations	Primers: 20 nM primers, Probes: 4nM probes Mg and dNTPs: Mixed in Brilliant III Ultra-Fast QPCR Master Mix With Low ROX (Agilent Technologies, CA, USA)
		Reaction mixtures	12 μL of nuclease-free water, 4 μL of Brilliant III Ultra-Fast QPCR Master Mix With Low ROX, 1 μL of forward primer (20 pmol μL-1), 1 μL of reverse primer (20 pmol μL-1), 1 μL of probe (4 pmol μL-1), and 1 μL of cDNA mixture
		Polymerases	Mixed in Brilliant III Ultra-Fast QPCR Master Mix With Low ROX
		Buffers	Mixed in Brilliant III Ultra-Fast QPCR Master Mix With Low ROX
		qPCR instrument	AriaMx Real-Time PCR System (Agilent Technologies)
	qPCR validation
		Specificity	Analyzed using agarose gel electrophoresis
		Method of PCR efficiency calculation	Mean PCR efficiency per amplicon calculated by AriaMx Software ver.1.4 (Agilent Technologies)
	Data analysis
		qPCR analysis program	AriaMx Software ver.1.4 (Agilent Technologies)
		Method of Ct determination	AriaMx Software ver.1.4 (Agilent Technologies)
		Outlier identification	AriaMx Software ver.1.4 (Agilent Technologies)
		Justification of number and choice of reference genes	pyrG was selected as the reference gene (Kawaguchi, 2015)
		Description of normalization methods	ΔΔCt method Pfaffl et al. (2002)
		Number of technical replicates	3
		Statistical methods	Tukey’s HSD
		Software	R software version 3.2.2 (http://www.r-project.org/)
		Repeatability (intra-assay variation) Ct SD	0.24
